# Supplementary material for: Exploiting Avidity Effects for the Discovery of Low Affinity Protein-Binding Fragments
Source: J Med Chem. 2025 Sep 15;68(18):19521–35. doi: 10.1021/acs.jmedchem.5c01742 (PMC12598851; doi:10.1021/acs.jmedchem.5c01742)
Supplement: Supplementary file 2 [file jm5c01742_si_002.csv]

Compound	SMILE	KD for SA	KD for Rpn13 PRU
2	O=C(CNC(COCCOCCNC(CN(C(C1=CSC(CN(C(C)=O)CC2=CC=CN=C2)=N1)=O)C)=O)=O)N	706 uM
3	O=C(CNC(COCCOCCNC(CN(C(C1=CSC(CN(C(C)=O)CC2=CC=CC=C2)=N1)=O)C)=O)=O)N
4	O=C(CNC(COCCOCCNC(CN(C(C1=CSC(CN(C(C2CCC(C2)=O)=O)CC3=CC=CN=C3)=N1)=O)C)=O)=O)N	90 uM
5	O=C(CNC(COCCOCCNC(CN(C(C1=CSC(CN(C(C2=CC(C#N)=C(F)C=C2)=O)CC3=CC=CN=C3)=N1)=O)C)=O)=O)N	160 uM
6	O=C(CNC(COCCOCCNC(CN(C(C1=CSC(CN(C(C2=CC(F)=C(F)C=C2)=O)CC3=CC=CN=C3)=N1)=O)C)=O)=O)N	330 uM
7	O=C(CNC(COCCOCCNC(CN(C(C1=CSC(CN(C(C2=CC3=C(NC=C3)C=C2)=O)CC4=CC=CN=C4)=N1)=O)C)=O)=O)N	780 uM
A63	O=C(CNC(COCCOCCNC(CNC(C1=CC=C2C(NC(C3=CC=NC=C3)=N2)=C1)=O)=O)=O)N		> 2 mM
A85	O=C(CNC(COCCOCCNC(CNC(C1=CN=C2C(C=CN2)=C1)=O)=O)=O)N		> 2mM
Rpn2 Peptide	O=C(N1CCC[C@H]1C(N[C@@H](CCC(O)=O)C(N2[C@H](C(N3CCC[C@H]3C(N[C@@H](CCC(O)=O)C(N4[C@H](C(N[C@@H](CC5=CC=CC=C5)C(N[C@@H](C(N[C@@H](CC6=CC=C(O)C=C6)C(N[C@@H]([C@H](CC)C)C(N[C@@H](CC(O)=O)C(N)=O)=O)=O)=O)CCC(O)=O)=O)=O)CCC4)=O)=O)=O)CCC2)=O)=O)[C@@H](CCC(O)=O)NC([C@@H](NC([C@H]7NCCC7)=O)CCC(N)=O)=O
10 (Flight Tag)	BrC1=CC=C[N+]2=CN(C=C21)CCN=[N+]=[N-]
